# Supplementary material for: NAC Transcription Factor GmNAC035 Exerts a Positive Regulatory Role in Enhancing Salt Stress Tolerance in Plants
Source: Plants (Basel). 2025 May 5;14(9):1391. doi: 10.3390/plants14091391 (PMC12073727; doi:10.3390/plants14091391)
Supplement: Supplementary file 1 [file plants-14-01391-s001.zip]

Archive with 8 entries (8 files):
- Supplemental Figure.pdf
- Table S1.xlsx
- Table S2.xlsx
- Table S3.xlsx
- Table S4.xlsx
- Table S5.xlsx
- Table S6.xlsx
- Table S7.xlsx
