# Supplementary material for: NAC Transcription Factor GmNAC035 Exerts a Positive Regulatory Role in Enhancing Salt Stress Tolerance in Plants
Source: Plants (Basel). 2025 May 5;14(9):1391. doi: 10.3390/plants14091391 (PMC12073727; doi:10.3390/plants14091391)
Supplement: Supplementary file 1 [file plants-14-01391-s001.zip › Table S1.xlsx]

## Sheet: Table S1
Table S1 Inventory of soybean GmNAC family
Gene ID	Gene Name	Location			CDS length	Predicted Amino Acid	Strain
Glyma.01G005500	GmNAC001	Gm01	547281	553845	1356	451	+
Glyma.01G046800	GmNAC002	Gm01	5439518	5441857	1317	438	+
Glyma.01G051300	GmNAC003	Gm01	6049546	6051316	840	279	-
Glyma.01G088200	GmNAC004	Gm01	26763834	26769049	1281	426	-
Glyma.01G167900	GmNAC005	Gm01	51644827	51649228	1071	356	-
Glyma.02G070000	GmNAC006	Gm02	6128068	6130838	1065	354	+
Glyma.02G070600	GmNAC007	Gm02	6188441	6190755	1233	410	+
Glyma.02G100200	GmNAC008	Gm02	9393034	9398958	1311	436	-
Glyma.02G107000	GmNAC009	Gm02	10166987	10169381	1329	442	+
Glyma.02G109800	GmNAC010	Gm02	10494528	10496407	840	279	-
Glyma.13G030900	GmNAC011	Gm13	9199677	9202002	807	268	-
Glyma.02G222300	GmNAC012	Gm02	42823876	42827855	1857	618	+
Glyma.02G240500	GmNAC013	Gm02	44729709	44734484	1953	650	-
Glyma.03G197900	GmNAC014	Gm03	41887822	41890351	774	257	+
Glyma.04G078600	GmNAC015	Gm04	6567889	6571004	1074	357	-
Glyma.04G119500	GmNAC016	Gm04	13539343	13545065	1059	352	+
Glyma.04G167200	GmNAC017	Gm04	40760611	40762698	1074	357	-
Glyma.04G208300	GmNAC018	Gm04	46881791	46883682	876	291	-
Glyma.04G212000	GmNAC019	Gm04	47206038	47207411	606	201	+
Glyma.04G213300	GmNAC020	Gm04	47327189	47332053	1452	483	-
Glyma.04G226700	GmNAC021	Gm04	48443861	48447293	1812	603	-
Glyma.04G249000	GmNAC022	Gm04	50410372	50413483	903	300	-
Glyma.05G025500	GmNAC023	Gm05	2220228	2222058	1053	350	-
Glyma.05G055900	GmNAC024	Gm05	5193487	5197659	1155	384	+
Glyma.05G002700	GmNAC025	Gm05	193498	198523	1173	390	+
Glyma.05G113000	GmNAC026	Gm05	30030491	30033386	1038	345	-
Glyma.05G120500	GmNAC027	Gm05	31392743	31395552	570	189	+
Glyma.05G192500	GmNAC029	Gm05	37782146	37783470	621	206	-
Glyma.05G195000	GmNAC030	Gm05	37946508	37948815	897	298	+
Glyma.05G234200	GmNAC031	Gm05	38590570	38592498	726	241	-
Glyma.05G225100	GmNAC032	Gm05	40436739	40442159	1347	448	+
Glyma.05G202300	GmNAC033	Gm05	41175174	41178874	966	321	+
Glyma.06G080200	GmNAC034	Gm06	6126637	6129830	1068	355	-
Glyma.06G114000	GmNAC035	Gm06	9212051	9214213	900	299	+
Glyma.06G138100	GmNAC036	Gm06	11227236	11230923	1797	598	-
Glyma.06G152900	GmNAC037	Gm06	12434035	12437496	1512	503	+
Glyma.06G154400	GmNAC038	Gm06	12539643	12540923	615	204	-
Glyma.06G157400	GmNAC039	Gm06	12893130	12895029	888	295	+
Glyma.06G166500	GmNAC040	Gm06	13827151	13829318	747	248	-
Glyma.06G195500	GmNAC041	Gm06	17428708	17431112	1074	357	+
Glyma.06G236000	GmNAC042	Gm06	37736787	37739377	1128	375	+
Glyma.06G248900	GmNAC043	Gm06	41412289	41414576	1014	337	+
Glyma.06G249100	GmNAC044	Gm06	41478323	41481539	1107	368	+
Glyma.06G318900	GmNAC045	Gm06	50287972	50293875	1032	343	-
Glyma.07G048000	GmNAC046	Gm07	4019886	4023396	1218	405	+
Glyma.07G048100	GmNAC047	Gm07	4034990	4037728	927	308	+
Glyma.07G050600	GmNAC048	Gm07	4314668	4317173	1203	400	+
Glyma.07G092000	GmNAC049	Gm07	8450353	8453284	975	324	+
Glyma.07G126500	GmNAC050	Gm07	14946448	14951799	1344	447	+
Glyma.07G201800	GmNAC051	Gm07	37396310	37400603	981	326	+
Glyma.07G229100	GmNAC052	Gm07	41234338	41236262	702	233	-
Glyma.07G271100	GmNAC053	Gm07	44685517	44689023	1203	400	+
Glyma.08G009700	GmNAC054	Gm08	754444	756676	726	241	-
Glyma.08G031900	GmNAC055	Gm08	2545693	2551267	1359	452	+
Glyma.08G041500	GmNAC056	Gm08	3288872	3292324	942	313	+
Glyma.08G075300	GmNAC057	Gm08	5763621	5765768	573	190	+
Glyma.08G156500	GmNAC058	Gm08	12181869	12185113	972	323	+
Glyma.08G161300	GmNAC059	Gm08	12589967	12593636	987	328	-
Glyma.08G173400	GmNAC061	Gm08	13883678	13888514	909	302	+
Glyma.08G181100	GmNAC062	Gm08	14620452	14622245	573	190	+
Glyma.08G301100	GmNAC063	Gm08	41321404	41324674	1242	413	+
Glyma.08G307100	GmNAC064	Gm08	41928912	41935393	915	304	+
Glyma.08G360200	GmNAC065	Gm08	46585385	46587044	675	224	-
Glyma.09G167400	GmNAC066	Gm09	40080748	40084568	798	265	+
Glyma.09G184100	GmNAC067	Gm09	41812395	41815086	996	331	-
Glyma.09G231700	GmNAC068	Gm09	45888308	45892771	1068	355	-
Glyma.09G233600	GmNAC069	Gm09	46018827	46022324	1080	359	+
Glyma.09G235700	GmNAC070	Gm09	46215508	46217832	1092	363	-
Glyma.10G037700	GmNAC071	Gm10	3328446	3334091	891	296	-
Glyma.10G197500	GmNAC072	Gm10	42968390	42974653	1398	465	+
Glyma.10G204700	GmNAC170	Gm10	43675572	43680409	1269	422	-
Glyma.10G216400	GmNAC073	Gm10	44891808	44896811	1041	346	+
Glyma.10G219600	GmNAC074	Gm10	45200170	45205646	1683	560	-
Glyma.11G030600	GmNAC075	Gm11	2208671	2213231	1083	360	+
Glyma.11G075400	GmNAC076	Gm11	5641068	5646167	1047	348	+
Glyma.11G096600	GmNAC077	Gm11	7354628	7356887	909	302	-
Glyma.11G182000	GmNAC078	Gm11	15443135	15445112	741	246	-
Glyma.11G212400	GmNAC079	Gm11	35398184	35403308	2019	672	+
Glyma.12G004900	GmNAC080	Gm12	372515	377422	1044	347	+
Glyma.12G022700	GmNAC081	Gm12	1654298	1656609	894	297	-
Glyma.12G091200	GmNAC082	Gm12	7444754	7446407	747	248	+
Glyma.12G118700	GmNAC083	Gm12	12342091	12345217	855	284	+
Glyma.12G148900	GmNAC084	Gm12	21111512	21114242	1083	360	-
Glyma.12G149100	GmNAC085	Gm12	21194115	21196367	1023	340	-
Glyma.12G161700	GmNAC086	Gm12	30881473	30884315	1101	366	+
Glyma.12G171600	GmNAC087	Gm12	34209965	34212662	1050	349	-
Glyma.12G186200	GmNAC088	Gm12	36174591	36176295	735	244	+
Glyma.12G206900	GmNAC090	Gm12	38154037	38157146	840	279	+
Glyma.12G221400	GmNAC091	Gm12	39498551	39500817	1128	375	-
Glyma.12G221500	GmNAC092	Gm12	39521788	39523926	1038	345	-
Glyma.12G226500	GmNAC093	Gm12	40065325	40068604	1152	383	-
Glyma.13G063300	GmNAC094	Gm13	15254552	15257954	1143	380	-
Glyma.13G062000	GmNAC095	Gm13	15028425	15030579	1077	358	-
Glyma.13G174700	GmNAC097	Gm13	28333683	28337959	990	329	-
Glyma.13G234700	GmNAC098	Gm13	33942862	33947426	999	332	-
Glyma.13G243200	GmNAC099	Gm13	34667165	34669315	1092	363	+
Glyma.13G274300	GmNAC100	Gm13	36980122	36983452	1059	352	+
Glyma.13G279900	GmNAC101	Gm13	37523878	37525662	1032	343	+
Glyma.13G280000	GmNAC102	Gm13	37546941	37549285	1128	375	+
Glyma.13G314600	GmNAC103	Gm13	40364816	40368161	1116	371	-
Glyma.13G315300	GmNAC104	Gm13	40413461	40416337	765	254	-
Glyma.13G327600	GmNAC105	Gm13	41595619	41598263	1050	349	+
Glyma.14G030700	GmNAC106	Gm14	2221886	2225912	981	326	-
Glyma.14G084300	GmNAC107	Gm14	7273405	7278850	837	278	-
Glyma.14G152700	GmNAC109	Gm14	29073282	29075409	843	280	-
Glyma.14G189300	GmNAC110	Gm14	46280398	46284374	1773	590	+
Glyma.14G210000	GmNAC111	Gm14	48380823	48386119	1935	644	-
Glyma.15G051200	GmNAC112	Gm15	4010614	4012017	576	191	-
Glyma.15G070300	GmNAC113	Gm15	5374145	5376002	1065	354	-
Glyma.15G078300	GmNAC114	Gm15	6007762	6011114	969	322	+
Glyma.15G254000	GmNAC115	Gm15	50289856	50294665	912	303	-
Glyma.15G257700	GmNAC116	Gm15	50729637	50732483	957	318	-
Glyma.15G264100	GmNAC117	Gm15	51814424	51819010	1044	347	-
Glyma.15G266500	GmNAC118	Gm15	52216087	52219788	981	326	+
Glyma.16G016600	GmNAC120	Gm16	1440392	1446313	1296	431	+
Glyma.16G016700	GmNAC121	Gm16	1450456	1454128	1203	400	+
Glyma.16G019400	GmNAC122	Gm16	1715260	1717986	1332	443	+
Glyma.16G042900	GmNAC123	Gm16	3994445	3996799	1224	407	-
Glyma.16G043200	GmNAC124	Gm16	4019958	4022392	1062	353	-
Glyma.16G051800	GmNAC125	Gm16	4981820	4983665	651	216	-
Glyma.16G130200	GmNAC126	Gm16	28541635	28545890	1089	362	-
Glyma.16G151500	GmNAC127	Gm16	31392091	31394815	1092	363	+
Glyma.16G152100	GmNAC128	Gm16	31457914	31460257	1233	410	+
Glyma.16G217400	GmNAC129	Gm16	37675767	37679719	795	264	+
Glyma.17G002800	GmNAC130	Gm17	318285	320837	1212	403	-
Glyma.17G101500	GmNAC131	Gm17	7977220	7979638	1053	350	+
Glyma.17G138100	GmNAC132	Gm17	11124122	11130660	1101	366	+
Glyma.17G154100	GmNAC133	Gm17	12923858	12926783	1029	342	+
Glyma.17G185000	GmNAC134	Gm17	23618097	23620820	654	217	+
Glyma.17G240700	GmNAC135	Gm17	39720140	39723238	858	285	+
Glyma.18G043900	GmNAC136	Gm18	3747283	3752411	2037	678	-
Glyma.18G110700	GmNAC137	Gm18	13016522	13022302	915	304	-
Glyma.18G119300	GmNAC138	Gm18	14682885	14686160	1206	401	-
Glyma.18G261300	GmNAC139	Gm18	54996804	54999072	1095	364	+
Glyma.19G021900	GmNAC140	Gm19	2427665	2430587	1104	367	+
Glyma.19G024500	GmNAC141	Gm19	2877534	2880045	1089	362	+
Glyma.19G056400	GmNAC142	Gm19	9886291	9891118	1197	398	+
Glyma.19G097700	GmNAC143	Gm19	34788460	34790693	648	215	-
Glyma.19G109100	GmNAC144	Gm19	36711051	36714395	1218	405	+
Glyma.19G180300	GmNAC145	Gm19	44347115	44349034	1014	337	-
Glyma.19G259500	GmNAC146	Gm19	50840724	50843697	798	265	-
Glyma.19G259700	GmNAC147	Gm19	50856229	50857644	798	265	-
Glyma.20G033300	GmNAC148	Gm20	4519156	4521120	843	280	+
Glyma.20G172100	GmNAC149	Gm20	40948103	40952386	1650	549	+
Glyma.20G185800	GmNAC150	Gm20	42400546	42405399	1329	442	+
Glyma.20G192300	GmNAC151	Gm20	43060773	43064314	1815	604	-
Glyma.20G192500	GmNAC152	Gm20	43102925	43110397	1398	465	-
Glyma.02G050100	GmNAC153	Gm02	4519261	4523376	1089	362	-
Glyma.02G284300	GmNAC154	Gm02	48410444	48413958	963	320	+
Glyma.03G164200	GmNAC155	Gm03	39078318	39085647	891	296	-
Glyma.03G179600	GmNAC156	Gm03	40352655	40354129	864	287	-
Glyma.04G014900	GmNAC157	Gm04	1134932	1137788	1053	350	+
Glyma.06G014900	GmNAC162	Gm06	1103017	1105568	1125	374	+
Glyma.06G288500	GmNAC163	Gm06	47309478	47315286	858	285	-
Glyma.07G047900	GmNAC164	Gm07	4009347	4012877	1494	497	+
Glyma.07G192900	GmNAC165	Gm07	36421239	36423511	1089	362	-
Glyma.08G163100	GmNAC166	Gm08	12865703	12870232	1047	348	+
Glyma.12G003200	GmNAC171	Gm12	258705	262321	1071	356	-
Glyma.13G294000	GmNAC175	Gm13	38724570	38727232	840	279	-
Glyma.14G140100	GmNAC176	Gm14	23405508	23409769	1128	375	-
Glyma.16G016400	GmNAC177	Gm16	1421971	1423854	804	267	+
Glyma.16G069300	GmNAC178	Gm16	6857515	6863375	1200	399	+
Glyma.18G301500	GmNAC179	Gm18	58195891	58199430	690	229	+
Glyma.19G002900	GmNAC180	Gm19	191952	196967	1362	453	+
Glyma.19G108800	GmNAC181	Gm19	36627611	36630163	1056	351	+
Glyma.19G165600	GmNAC182	Gm19	43091737	43099450	885	294	-
Glyma.19G195800	GmNAC183	Gm19	45824028	45826119	765	254	+
Glyma.20G175500	GmNAC184	Gm20	41248476	41253772	1026	341	-
Glyma.05G191267	GmNAC185	Gm05	37706446	37707750	390	129	+
Glyma.07G202700	GmNAC186	Gm07	37512473	37516459	1434	477	+
Glyma.08G169451	GmNAC187	Gm08	13590818	13593645	942	313	+
Glyma.12G186851	GmNAC188	Gm12	36218712	36221882	618	205	+
Glyma.13G172900	GmNAC189	Gm13	28118399	28124050	1437	478	-
