# Supplementary material for: NAC Transcription Factor GmNAC035 Exerts a Positive Regulatory Role in Enhancing Salt Stress Tolerance in Plants
Source: Plants (Basel). 2025 May 5;14(9):1391. doi: 10.3390/plants14091391 (PMC12073727; doi:10.3390/plants14091391)
Supplement: Supplementary file 1 [file plants-14-01391-s001.zip › Table S2.xlsx]

## Sheet: Sheet1
Table S2 ID and name of GmNAC family in different versions
Wm82.a1.v1 ID	Name		Wm82.a2.v11.0 ID	Name		Wm82.a4.v1 ID	Name
Glyma01g00880	GmNAC001		Glyma.01G005500	GmNAC001		Glyma.01G005500	GmNAC001
Glyma01g05680	GmNAC002		Glyma.01G046800	GmNAC002		Glyma.01G046800	GmNAC002
Glyma01g06150	GmNAC003		Glyma.01G051300	GmNAC003		Glyma.01G051300	GmNAC003
Glyma01g22510	GmNAC004		Glyma.01G088200	GmNAC004		Glyma.01G088200	GmNAC004
Glyma01g37310	GmNAC005		Glyma.01G167900	GmNAC005		Glyma.01G167900	GmNAC005
not found			Glyma.02G050100	GmNAC153		Glyma.02G050100	GmNAC153
Glyma02g07700	GmNAC006		Glyma.02G070000	GmNAC006		Glyma.02G070000	GmNAC006
Glyma02g07760	GmNAC007		Glyma.02G070600	GmNAC007		Glyma.02G070600	GmNAC007
Glyma02g11140	GmNAC008		Glyma.02G100200	GmNAC008		Glyma.02G100200	GmNAC008
Glyma02g11900	GmNAC009		Glyma.02G107000	GmNAC009		Glyma.02G107000	GmNAC009
Glyma02g12220	GmNAC010		Glyma.02G109800	GmNAC010		Glyma.02G109800	GmNAC010
Glyma02g26480	GmNAC011		Glyma.13G030900	GmNAC011		Glyma.13G030900	GmNAC011
Glyma02g38710	GmNAC012		Glyma.02G222300	GmNAC012		Glyma.02G222300	GmNAC012
Glyma02g40750	GmNAC013		Glyma.02G240500	GmNAC013		Glyma.02G240500	GmNAC013
not found			Glyma.02G284300	GmNAC154		Glyma.02G284300	GmNAC154
not found			Glyma.03G164200	GmNAC155		Glyma.03G164200	GmNAC155
not found			Glyma.03G179600	GmNAC156		Glyma.03G179600	GmNAC156
Glyma03g35570	GmNAC014		Glyma.03G197900	GmNAC014		Glyma.03G197900	GmNAC014
not found			Glyma.04G014900	GmNAC157		Glyma.04G014900	GmNAC157
Glyma04g08320	GmNAC015		Glyma.04G078600	GmNAC015		Glyma.04G078600	GmNAC015
Glyma04g13660	GmNAC016		Glyma.04G119500	GmNAC016		Glyma.04G119500	GmNAC016
Glyma04g33270	GmNAC017		Glyma.04G167200	GmNAC017		Glyma.04G167200	GmNAC017
not found			Glyma.04G175800	GmNAC158		not found
not found			Glyma.04G199000	GmNAC159		not found
Glyma04g38560	GmNAC018		Glyma.04G208300	GmNAC018		Glyma.04G208300	GmNAC018
Glyma04g38990	GmNAC019		Glyma.04G212000	GmNAC019		Glyma.04G212000	GmNAC019
Glyma04g39140	GmNAC020		Glyma.04G213300	GmNAC020		Glyma.04G213300	GmNAC020
Glyma04g40450	GmNAC021		Glyma.04G226700	GmNAC021		Glyma.04G226700	GmNAC021
Glyma04g42800	GmNAC022		Glyma.04G249000	GmNAC022		Glyma.04G249000	GmNAC022
Glyma05g00930	GmNAC023		Glyma.05G025500	GmNAC023		Glyma.05G025500	GmNAC023
Glyma05g04250	GmNAC024		Glyma.05G055900	GmNAC024		Glyma.05G055900	GmNAC024
Glyma05g09110	GmNAC025		Glyma.05G002700	GmNAC025		Glyma.05G002700	GmNAC025
not found			Glyma.05G086000	GmNAC160		not found
not found			Glyma.05G108700	GmNAC161		not found
Glyma05g23840	GmNAC026		Glyma.05G113000	GmNAC026		Glyma.05G113000	GmNAC026
Glyma05g24910	GmNAC027		Glyma.05G120500	GmNAC027		Glyma.05G120500	GmNAC027
Glyma05g32470	GmNAC028		Glyma.05G191300	GmNAC028		not found
not found			not found			Glyma.05G191267	GmNAC185
Glyma05g32590	GmNAC029		Glyma.05G192500	GmNAC029		Glyma.05G192500	GmNAC029
Glyma05g32850	GmNAC030		Glyma.05G195000	GmNAC030		Glyma.05G195000	GmNAC030
Glyma05g35090	GmNAC031		Glyma.05G234200	GmNAC031		Glyma.05G234200	GmNAC031
Glyma05g36030	GmNAC032		Glyma.05G225100	GmNAC032		Glyma.05G225100	GmNAC032
Glyma05g38380	GmNAC033		Glyma.05G202300	GmNAC033		Glyma.05G202300	GmNAC033
not found			Glyma.06G014900	GmNAC162		Glyma.06G014900	GmNAC162
Glyma06g08440	GmNAC034		Glyma.06G080200	GmNAC034		Glyma.06G080200	GmNAC034
Glyma06g11970	GmNAC035		Glyma.06G114000	GmNAC035		Glyma.06G114000	GmNAC035
Glyma06g14290	GmNAC036		Glyma.06G138100	GmNAC036		Glyma.06G138100	GmNAC036
Glyma06g15840	GmNAC037		Glyma.06G152900	GmNAC037		Glyma.06G152900	GmNAC037
Glyma06g15990	GmNAC038		Glyma.06G154400	GmNAC038		Glyma.06G154400	GmNAC038
Glyma06g16440	GmNAC039		Glyma.06G157400	GmNAC039		Glyma.06G157400	GmNAC039
Glyma06g17480	GmNAC040		Glyma.06G166500	GmNAC040		Glyma.06G166500	GmNAC040
Glyma06g21020	GmNAC041		Glyma.06G195500	GmNAC041		Glyma.06G195500	GmNAC041
Glyma06g35660	GmNAC042		Glyma.06G236000	GmNAC042		Glyma.06G236000	GmNAC042
Glyma06g38410	GmNAC043		Glyma.06G248900	GmNAC043		Glyma.06G248900	GmNAC043
Glyma06g38440	GmNAC044		Glyma.06G249100	GmNAC044		Glyma.06G249100	GmNAC044
not found			Glyma.06G288500	GmNAC163		Glyma.06G288500	GmNAC163
Glyma06g47680	GmNAC045		Glyma.06G318900	GmNAC045		Glyma.06G318900	GmNAC045
not found			Glyma.07G047900	GmNAC164		Glyma.07G047900	GmNAC164
Glyma07g05360	GmNAC046		Glyma.07G048000	GmNAC046		Glyma.07G048000	GmNAC046
Glyma07g05370	GmNAC047		Glyma.07G048100	GmNAC047		Glyma.07G048100	GmNAC047
Glyma07g05660	GmNAC048		Glyma.07G050600	GmNAC048		Glyma.07G050600	GmNAC048
Glyma07g10240	GmNAC049		Glyma.07G092000	GmNAC049		Glyma.07G092000	GmNAC049
Glyma07g15180	GmNAC050		Glyma.07G126500	GmNAC050		Glyma.07G126500	GmNAC050
not found			Glyma.07G192900	GmNAC165		Glyma.07G192900	GmNAC165
Glyma07g32250	GmNAC051		Glyma.07G201800	GmNAC051		Glyma.07G201800	GmNAC051
not found			not found			Glyma.07G202700	GmNAC186
Glyma07g35630	GmNAC052		Glyma.07G229100	GmNAC052		Glyma.07G229100	GmNAC052
Glyma07g40140	GmNAC053		Glyma.07G271100	GmNAC053		Glyma.07G271100	GmNAC053
Glyma08g01280	GmNAC054		Glyma.08G009700	GmNAC054		Glyma.08G009700	GmNAC054
Glyma08g03590	GmNAC055		Glyma.08G031900	GmNAC055		Glyma.08G031900	GmNAC055
Glyma08g04610	GmNAC056		Glyma.08G041500	GmNAC056		Glyma.08G041500	GmNAC056
Glyma08g08010	GmNAC057		Glyma.08G075300	GmNAC057		Glyma.08G075300	GmNAC057
Glyma08g16630	GmNAC058		Glyma.08G156500	GmNAC058		Glyma.08G156500	GmNAC058
Glyma08g17140	GmNAC059		Glyma.08G161300	GmNAC059		Glyma.08G161300	GmNAC059
not found			Glyma.08G163100	GmNAC166		Glyma.08G163100	GmNAC166
Glyma08g18050	GmNAC060		Glyma.08G169400	GmNAC060		not found
not found			not found			Glyma.08G169451	GmNAC187
Glyma08g18470	GmNAC061		Glyma.08G173400	GmNAC061		Glyma.08G173400	GmNAC061
Glyma08g19300	GmNAC062		Glyma.08G181100	GmNAC062		Glyma.08G181100	GmNAC062
Glyma08g41260	GmNAC063		Glyma.08G301100	GmNAC063		Glyma.08G301100	GmNAC063
Glyma08g41990	GmNAC064		Glyma.08G307100	GmNAC064		Glyma.08G307100	GmNAC064
Glyma08g47520	GmNAC065		Glyma.08G360200	GmNAC065		Glyma.08G360200	GmNAC065
Glyma09g29760	GmNAC066		Glyma.09G167400	GmNAC066		Glyma.09G167400	GmNAC066
Glyma09g31650	GmNAC067		Glyma.09G184100	GmNAC067		Glyma.09G184100	GmNAC067
Glyma09g36600	GmNAC068		Glyma.09G231700	GmNAC068		Glyma.09G231700	GmNAC068
Glyma09g36820	GmNAC069		Glyma.09G233600	GmNAC069		Glyma.09G233600	GmNAC069
Glyma09g37050	GmNAC070		Glyma.09G235700	GmNAC070		Glyma.09G235700	GmNAC070
Glyma10g04350	GmNAC071		Glyma.10G037700	GmNAC071		Glyma.10G037700	GmNAC071
not found			Glyma.10G077000	GmNAC167		not found
not found			Glyma.10G077400	GmNAC168		not found
Glyma10g34130	GmNAC072		Glyma.10G197500	GmNAC072		Glyma.10G197500	GmNAC072
not found			Glyma.10G197600	GmNAC169		not found
not found			Glyma.10G204700	GmNAC170		Glyma.10G204700	GmNAC170
Glyma10g36050	GmNAC073		Glyma.10G216400	GmNAC073		Glyma.10G216400	GmNAC073
Glyma10g36360	GmNAC074		Glyma.10G219600	GmNAC074		Glyma.10G219600	GmNAC074
Glyma11g03340	GmNAC075		Glyma.11G030600	GmNAC075		Glyma.11G030600	GmNAC075
Glyma11g07990	GmNAC076		Glyma.11G075400	GmNAC076		Glyma.11G075400	GmNAC076
Glyma11g10230	GmNAC077		Glyma.11G096600	GmNAC077		Glyma.11G096600	GmNAC077
Glyma11g18770	GmNAC078		Glyma.11G182000	GmNAC078		Glyma.11G182000	GmNAC078
Glyma11g33210	GmNAC079		Glyma.11G212400	GmNAC079		Glyma.11G212400	GmNAC079
not found			Glyma.12G003200	GmNAC171		Glyma.12G003200	GmNAC171
Glyma12g00760	GmNAC080		Glyma.12G004900	GmNAC080		Glyma.12G004900	GmNAC080
Glyma12g02540	GmNAC081		Glyma.12G022700	GmNAC081		Glyma.12G022700	GmNAC081
Glyma12g09670	GmNAC082		Glyma.12G091200	GmNAC082		Glyma.12G091200	GmNAC082
Glyma12g13710	GmNAC083		Glyma.12G118700	GmNAC083		Glyma.12G118700	GmNAC083
not found			Glyma.12G145100	GmNAC172		not found
Glyma12g22790	GmNAC084		Glyma.12G148900	GmNAC084		Glyma.12G148900	GmNAC084
Glyma12g22880	GmNAC085		Glyma.12G149100	GmNAC085		Glyma.12G149100	GmNAC085
not found			Glyma.12G160100	GmNAC173		not found
Glyma12g26190	GmNAC086		Glyma.12G161700	GmNAC086		Glyma.12G161700	GmNAC086
Glyma12g29360	GmNAC087		Glyma.12G171600	GmNAC087		Glyma.12G171600	GmNAC087
Glyma12g31150	GmNAC088		Glyma.12G186200	GmNAC088		Glyma.12G186200	GmNAC088
Glyma12g31210	GmNAC089		not found			not found
not found			not found			Glyma.12G186851	GmNAC188
not found			Glyma.12G186900	GmNAC174		not found
Glyma12g33460	GmNAC090		Glyma.12G206900	GmNAC090		Glyma.12G206900	GmNAC090
Glyma12g34990	GmNAC091		Glyma.12G221400	GmNAC091		Glyma.12G221400	GmNAC091
Glyma12g35000	GmNAC092		Glyma.12G221500	GmNAC092		Glyma.12G221500	GmNAC092
Glyma12g35530	GmNAC093		Glyma.12G226500	GmNAC093		Glyma.12G226500	GmNAC093
Glyma13g05350	GmNAC094		Glyma.13G063300	GmNAC094		Glyma.13G063300	GmNAC094
Glyma13g05540	GmNAC095		Glyma.13G062000	GmNAC095		Glyma.13G062000	GmNAC095
not found			not found			Glyma.13G172900	GmNAC189
Glyma13g18620	GmNAC096		not found			not found
Glyma13g24320	GmNAC097		Glyma.13G174700	GmNAC097		Glyma.13G174700	GmNAC097
Glyma13g30800	GmNAC098		Glyma.13G234700	GmNAC098		Glyma.13G234700	GmNAC098
Glyma13g31660	GmNAC099		Glyma.13G243200	GmNAC099		Glyma.13G243200	GmNAC099
Glyma13g34950	GmNAC100		Glyma.13G274300	GmNAC100		Glyma.13G274300	GmNAC100
Glyma13g35550	GmNAC101		Glyma.13G279900	GmNAC101		Glyma.13G279900	GmNAC101
Glyma13g35560	GmNAC102		Glyma.13G280000	GmNAC102		Glyma.13G280000	GmNAC102
not found			Glyma.13G294000	GmNAC175		Glyma.13G294000	GmNAC175
Glyma13g39090	GmNAC103		Glyma.13G314600	GmNAC103		Glyma.13G314600	GmNAC103
Glyma13g39160	GmNAC104		Glyma.13G315300	GmNAC104		Glyma.13G315300	GmNAC104
Glyma13g40250	GmNAC105		Glyma.13G327600	GmNAC105		Glyma.13G327600	GmNAC105
Glyma14g03440	GmNAC106		Glyma.14G030700	GmNAC106		Glyma.14G030700	GmNAC106
Glyma14g09240	GmNAC107		Glyma.14G084300	GmNAC107		Glyma.14G084300	GmNAC107
Glyma14g20340	GmNAC108		not found			not found
not found			Glyma.14G140100	GmNAC176		Glyma.14G140100	GmNAC176
Glyma14g24220	GmNAC109		Glyma.14G152700	GmNAC109		Glyma.14G152700	GmNAC109
Glyma14g36840	GmNAC110		Glyma.14G189300	GmNAC110		Glyma.14G189300	GmNAC110
Glyma14g39080	GmNAC111		Glyma.14G210000	GmNAC111		Glyma.14G210000	GmNAC111
Glyma15g05690	GmNAC112		Glyma.15G051200	GmNAC112		Glyma.15G051200	GmNAC112
Glyma15g07620	GmNAC113		Glyma.15G070300	GmNAC113		Glyma.15G070300	GmNAC113
Glyma15g08480	GmNAC114		Glyma.15G078300	GmNAC114		Glyma.15G078300	GmNAC114
Glyma15g40510	GmNAC115		Glyma.15G254000	GmNAC115		Glyma.15G254000	GmNAC115
Glyma15g40950	GmNAC116		Glyma.15G257700	GmNAC116		Glyma.15G257700	GmNAC116
Glyma15g41830	GmNAC117		Glyma.15G264100	GmNAC117		Glyma.15G264100	GmNAC117
Glyma15g42050	GmNAC118		Glyma.15G266500	GmNAC118		Glyma.15G266500	GmNAC118
Glyma16g01900	GmNAC119		not found			not found
not found			Glyma.16G016400	GmNAC177		Glyma.16G016400	GmNAC177
Glyma16g01930	GmNAC120		Glyma.16G016600	GmNAC120		Glyma.16G016600	GmNAC120
Glyma16g01940	GmNAC121		Glyma.16G016700	GmNAC121		Glyma.16G016700	GmNAC121
Glyma16g02200	GmNAC122		Glyma.16G019400	GmNAC122		Glyma.16G019400	GmNAC122
Glyma16g04720	GmNAC123		Glyma.16G042900	GmNAC123		Glyma.16G042900	GmNAC123
Glyma16g04740	GmNAC124		Glyma.16G043200	GmNAC124		Glyma.16G043200	GmNAC124
Glyma16g05620	GmNAC125		Glyma.16G051800	GmNAC125		Glyma.16G051800	GmNAC125
not found			Glyma.16G069300	GmNAC178		Glyma.16G069300	GmNAC178
Glyma16g24200	GmNAC126		Glyma.16G130200	GmNAC126		Glyma.16G130200	GmNAC126
Glyma16g26740	GmNAC127		Glyma.16G151500	GmNAC127		Glyma.16G151500	GmNAC127
Glyma16g26810	GmNAC128		Glyma.16G152100	GmNAC128		Glyma.16G152100	GmNAC128
Glyma16g34310	GmNAC129		Glyma.16G217400	GmNAC129		Glyma.16G217400	GmNAC129
Glyma17g00650	GmNAC130		Glyma.17G002800	GmNAC130		Glyma.17G002800	GmNAC130
Glyma17g10970	GmNAC131		Glyma.17G101500	GmNAC131		Glyma.17G101500	GmNAC131
Glyma17g14700	GmNAC132		Glyma.17G138100	GmNAC132		Glyma.17G138100	GmNAC132
Glyma17g16500	GmNAC133		Glyma.17G154100	GmNAC133		Glyma.17G154100	GmNAC133
Glyma17g23740	GmNAC134		Glyma.17G185000	GmNAC134		Glyma.17G185000	GmNAC134
Glyma17g35930	GmNAC135		Glyma.17G240700	GmNAC135		Glyma.17G240700	GmNAC135
Glyma18g05020	GmNAC136		Glyma.18G043900	GmNAC136		Glyma.18G043900	GmNAC136
Glyma18g13570	GmNAC137		Glyma.18G110700	GmNAC137		Glyma.18G110700	GmNAC137
Glyma18g15020	GmNAC138		Glyma.18G119300	GmNAC138		Glyma.18G119300	GmNAC138
Glyma18g49620	GmNAC139		Glyma.18G261300	GmNAC139		Glyma.18G261300	GmNAC139
not found			Glyma.18G301500	GmNAC179		Glyma.18G301500	GmNAC179
not found			Glyma.19G002900	GmNAC180		Glyma.19G002900	GmNAC180
Glyma19g02580	GmNAC140		Glyma.19G021900	GmNAC140		Glyma.19G021900	GmNAC140
Glyma19g02850	GmNAC141		Glyma.19G024500	GmNAC141		Glyma.19G024500	GmNAC141
Glyma19g08510	GmNAC142		Glyma.19G056400	GmNAC142		Glyma.19G056400	GmNAC142
Glyma19g26950	GmNAC143		Glyma.19G097700	GmNAC143		Glyma.19G097700	GmNAC143
not found			Glyma.19G108800	GmNAC181		Glyma.19G108800	GmNAC181
Glyma19g28520	GmNAC144		Glyma.19G109100	GmNAC144		Glyma.19G109100	GmNAC144
not found			Glyma.19G165600	GmNAC182		Glyma.19G165600	GmNAC182
Glyma19g36420	GmNAC145		Glyma.19G180300	GmNAC145		Glyma.19G180300	GmNAC145
not found			Glyma.19G195800	GmNAC183		Glyma.19G195800	GmNAC183
Glyma19g44890	GmNAC146		Glyma.19G259500	GmNAC146		Glyma.19G259500	GmNAC146
Glyma19g44910	GmNAC147		Glyma.19G259700	GmNAC147		Glyma.19G259700	GmNAC147
Glyma20g04400	GmNAC148		Glyma.20G033300	GmNAC148		Glyma.20G033300	GmNAC148
Glyma20g31210	GmNAC149		Glyma.20G172100	GmNAC149		Glyma.20G172100	GmNAC149
not found			Glyma.20G175500	GmNAC184		Glyma.20G175500	GmNAC184
Glyma20g32690	GmNAC150		Glyma.20G185800	GmNAC150		Glyma.20G185800	GmNAC150
Glyma20g33390	GmNAC151		Glyma.20G192300	GmNAC151		Glyma.20G192300	GmNAC151
Glyma20g33430	GmNAC152		Glyma.20G192500	GmNAC152		Glyma.20G192500	GmNAC152
