# Supplementary material for: NAC Transcription Factor GmNAC035 Exerts a Positive Regulatory Role in Enhancing Salt Stress Tolerance in Plants
Source: Plants (Basel). 2025 May 5;14(9):1391. doi: 10.3390/plants14091391 (PMC12073727; doi:10.3390/plants14091391)
Supplement: Supplementary file 1 [file plants-14-01391-s001.zip › Table S3.xlsx]

## Sheet: Sheet1
Table S3 The expression of GmNAC family in salt treated soybean root
Gene ID	Gene Name	root_CK_1	root_CK_2	root_CK_3	root_1 hour_1	root_1 hour_2	root_1 hour_3	root_2 hours_1	root_2 hours_2	root_2 hours_3	root_4 hours_1	root_4 hours_2	root_4 hours_3	root_24 hours_1	root_24 hours_2	root_24 hours_3
Glyma.01G005500	GmNAC001	1.06198	1.17829	0.452649	1.05339	0.849323	0.596075	0.440566	1.769	0.580044	0.853772	0.756325	0.938743	1.77676	2.55395	1.69965
Glyma.01G046800	GmNAC002	0.284395	0.23231	0.121715	0.601994	0.388019	0.157503	0.045271	0.074963	0.039579	0.040602	0	0.038342	0.1731	0	0.064363
Glyma.01G051300	GmNAC003	43.8139	43.4982	27.1114	41.5008	39.6743	33.8576	46.3334	49.8247	69.6557	60.0503	66.0444	65.2396	153.857	162.389	139.673
Glyma.01G088200	GmNAC004	7.58194	8.90175	10.0978	13.8136	14.3588	13.4886	8.61732	8.82501	8.60127	6.11898	6.16282	6.34428	7.7749	6.54601	5.52368
Glyma.01G167900	GmNAC005	2.24552	1.93419	1.8123	5.19156	4.22858	4.07425	5.27915	7.80296	3.1197	2.19693	1.98411	2.4038	1.19299	2.08556	2.17187
Glyma.02G070000	GmNAC006	3.86423	3.47194	2.63429	1.70459	1.21463	2.72745	3.79287	4.69797	6.15868	8.51187	7.72339	7.82437	4.73749	5.1479	3.90123
Glyma.02G070600	GmNAC007	20.3834	16.8092	14.1695	13.2713	13.7952	17.1109	14.731	19.464	21.439	28.0793	28.8773	33.2866	26.6626	32.0499	31.6739
Glyma.02G100200	GmNAC008	10.3311	9.74161	10.5244	16.4252	17.6626	16.7475	11.1338	10.0685	9.65756	8.57466	8.69985	7.75231	6.8745	5.02534	4.75914
Glyma.02G107000	GmNAC009	0.287021	0.313012	0.164831	0.73047	0.351852	0.359169	0.116894	0.24235	0.153104	0.052854	0.105677	0	0.210426	0.118285	0.065344
Glyma.02G109800	GmNAC010	60.3625	56.1497	53.2181	32.4062	31.0418	32.5978	80.5177	83.4327	113.803	122.828	128.998	127.91	166.537	170.646	155.787
Glyma.13G030900	GmNAC011	42.0046	42.7064	36.2049	284.156	362.075	280.933	452.728	352.954	287.53	119.599	114.429	148.186	64.1559	92.6056	89.0213
Glyma.02G222300	GmNAC012	14.0631	15.4689	13.2373	29.9398	24.6807	23.8647	26.2148	37.1414	22.2366	24.9254	23.7358	22.1052	17.4177	21.7714	16.291
Glyma.02G240500	GmNAC013	0.543398	0.80042	0.425769	1.4946	1.47526	1.10782	1.08098	2.29861	0.616861	0.609179	0.493287	0.744779	0.307126	0.373511	0.326278
Glyma.03G197900	GmNAC014	0.359823	0.388941	0.362178	0.684484	0.879424	1.04595	0.350384	0.726351	0.231181	1.22862	2.60675	1.47077	2.60584	3.86791	2.05402
Glyma.04G078600	GmNAC015	1.94576	2.61267	2.49566	1.04493	0.677806	1.39127	2.01422	3.04474	1.85588	4.38954	2.87502	3.21892	3.03062	6.11982	7.71598
Glyma.04G119500	GmNAC016	0.270236	0.167682	0.211048	0.170819	0.142089	0.165087	0.22799	0.44772	0.146832	0.15057	0.266324	0.263508	0.193567	0.384392	0.378941
Glyma.04G167200	GmNAC017	4.50711	5.59976	4.93117	4.87167	3.84779	5.16173	3.81712	4.0571	4.10947	2.76433	2.80924	2.00885	2.19939	2.88579	2.6835
Glyma.04G208300	GmNAC018	5.4058	6.59122	6.21138	202.948	175.194	128.521	111.798	108.709	93.5674	50.8907	54.442	64.0592	12.4992	16.456	17.0841
Glyma.04G212000	GmNAC019	23.9823	21.7189	23.7552	18.7903	16.2363	16.3093	28.2565	31.0725	30.0535	38.6998	38.2827	38.6412	43.6948	53.6018	55.8597
Glyma.04G213300	GmNAC020	12.3673	12.839	9.62965	8.94587	7.41595	7.76951	7.93208	14.2466	8.11931	10.5353	11.1497	10.3546	7.97332	8.19778	7.51815
Glyma.04G226700	GmNAC021	6.98341	7.78834	7.40397	87.7264	67.7957	54.2605	14.8053	17.6651	10.363	14.1349	13.3833	14.0853	7.18359	8.3982	7.17958
Glyma.04G249000	GmNAC022	15.5594	18.0854	15.4792	122.581	123.715	102.122	166.555	112.644	121.248	51.9866	53.0162	52.8132	32.9567	24.6409	25.8491
Glyma.05G025500	GmNAC023	19.7824	18.3651	16.6124	14.8277	13.0304	14.3573	22.493	29.0912	35.8605	50.255	48.7814	45.3056	22.3728	26.4186	23.6513
Glyma.05G055900	GmNAC024	0.939402	1.30485	1.25028	1.09741	0.868683	0.662549	0.631416	1.58795	0.875378	0.794211	0.633651	1.05523	0.522768	0.847372	0.964587
Glyma.05G002700	GmNAC025	0.18532	0.100574	0.104174	0.251356	0.207572	0.41292	0.178823	0.331779	0.249896	0.086981	0.294295	0	0.109273	0.247644	0.201384
Glyma.05G113000	GmNAC026	0.721607	0.638815	0.384697	1.28092	0.638778	0.456981	1.25024	2.62681	1.30211	0.547739	0.6928	0.653965	0.632597	0.438993	0.446751
Glyma.05G120500	GmNAC027	1.49166	1.11484	1.56044	0.968301	1.02041	0.713641	15.0516	13.2559	11.763	18.5652	15.4793	17.6717	5.23028	7.27435	5.07804
Glyma.05G192500	GmNAC029	0.806825	0.636756	0.253443	0.162808	0.157934	0.163837	0.092304	0.460641	0.08135	0.084668	0	0.078995	0.06987	0.094886	0.469459
Glyma.05G195000	GmNAC030	16.7157	12.3182	16.1421	119.024	109.185	83.3317	141.948	168.596	135.444	101.451	104.439	96.3348	18.4785	18.278	17.5428
Glyma.05G234200	GmNAC031	1.69064	0.9657	0.793227	0.130601	0.126514	0.197497	0.924664	1.6257	1.02587	0.617691	0.752008	0.745166	7.61378	12.1484	9.78636
Glyma.05G225100	GmNAC032	0.635451	1.03663	0.336966	0.803024	0.646599	0.513136	0.610432	1.77815	0.372493	0.536615	0.485136	0.425245	0.905645	2.02304	0.983285
Glyma.05G202300	GmNAC033	16.1862	18.3055	22.195	14.9887	15.65	15.4729	9.55954	7.75065	8.37401	7.64459	7.84338	7.08436	10.3325	5.38582	9.07231
Glyma.06G080200	GmNAC034	1.40994	2.2647	1.96758	0.941868	0.56792	0.384951	1.45518	2.23164	1.79579	3.31122	2.82295	1.98845	1.78378	4.93566	5.27489
Glyma.06G114000	GmNAC035	33.9295	30.8502	29.8832	335.004	310.655	258.877	292.556	243.516	277.554	161.102	161.595	139.116	98.2378	108.62	97.4364
Glyma.06G138100	GmNAC036	9.60357	11.0522	10.1321	117.704	99.6934	83.7546	45.28	45.2013	29.3786	31.7584	27.9016	26.6884	8.84103	11.3778	9.34287
Glyma.06G152900	GmNAC037	10.5739	12.9664	9.24907	9.83192	8.9074	7.70341	5.05997	9.55625	6.34905	7.65064	7.88505	7.41898	6.07115	6.28818	5.64254
Glyma.06G154400	GmNAC038	26.8915	24.19	20.1182	10.6907	10.2069	8.25682	19.9947	25.5647	28.951	92.4437	92.1135	76.4604	96.1679	151.675	155.46
Glyma.06G157400	GmNAC039	13.7276	11.0407	15.7658	390.718	365.515	285.747	239.108	216.738	206.508	82.3161	94.7323	106.563	26.0843	31.1144	28.2087
Glyma.06G166500	GmNAC040	11.0332	11.2653	15.928	5.16515	7.65698	6.88629	14.6434	12.7355	11.3499	6.32512	7.28343	6.876	3.61639	3.07865	3.29297
Glyma.06G195500	GmNAC041	7.26896	6.08449	9.24552	2.84633	3.40927	2.75083	1.82702	2.31891	2.72523	7.25321	5.33402	4.9978	7.68148	3.03987	5.20449
Glyma.06G236000	GmNAC042	0	0	0.033064	0	0.034404	0	0.077835	0.070091	0.119038	0.037944	0	0.034419	0	0	0
Glyma.06G248900	GmNAC043	6.47599	6.6059	6.55945	169.473	170.947	165.189	144.213	172.712	125.427	105.301	101.074	113.319	49.501	86.3185	64.903
Glyma.06G249100	GmNAC044	0.057913	0.191424	0.032389	0.168304	0.032505	0.06528	0.292527	0.603253	0.307825	0.241101	0.103006	0.466616	0.322892	0.382582	0.509468
Glyma.06G318900	GmNAC045	0.47719	0.970844	0.79281	0.431658	0.418086	0.3281	0.32648	0.403415	0.195012	0.237849	0.203873	0.321645	0.516025	0.496012	0.514102
Glyma.07G048000	GmNAC046	8.53524	7.5938	8.95213	4.32972	5.21134	5.4674	15.196	17.545	10.2793	19.592	22.5497	20.0573	12.9777	11.0418	8.65475
Glyma.07G048100	GmNAC047	4.23469	3.16514	4.27266	1.41578	2.16655	2.01247	6.20477	7.46224	4.05859	8.53931	8.08106	11.5012	7.67078	6.23912	6.16308
Glyma.07G050600	GmNAC048	3.70879	9.85151	3.09454	1.53706	1.08343	2.00823	1.87566	9.315	1.92117	6.69429	4.44588	7.51744	0.991843	1.5509	2.74208
Glyma.07G092000	GmNAC049	5.22358	4.99085	4.34802	8.27571	7.35134	12.0453	22.0402	31.9096	29.5788	11.9837	11.2854	11.7743	16.5313	27.2207	14.7518
Glyma.07G126500	GmNAC050	0.46122	0.710176	0.604772	0.566892	0.425161	0.45763	0.314464	0.882369	0.319643	0.805387	0.468949	0.702233	0.62513	1.14663	0.633345
Glyma.07G201800	GmNAC051	1.68561	4.79833	1.21923	2.54495	1.65246	1.04405	1.94895	4.1127	0.995861	2.32236	1.93128	2.90076	1.34943	2.66634	2.48738
Glyma.07G229100	GmNAC052	30.6122	19.0894	31.4698	11.4478	8.4214	9.90144	15.2165	18.4246	27.505	36.1894	41.2453	38.7921	70.6092	128.765	120.098
Glyma.07G271100	GmNAC053	0.320177	0.214688	0.056139	0	0.083282	0.311964	0.445994	0.763346	0.23734	0.149745	0.223726	0.149458	0.101926	0.269292	0.398895
Glyma.08G009700	GmNAC054	9.73288	13.513	14.7561	10.9379	11.0234	12.5054	5.80314	8.47229	6.52517	7.97781	6.56386	8.09859	5.25601	4.99061	5.68592
Glyma.08G031900	GmNAC055	0.581559	0.568306	0.277361	0.314943	0.330971	0.337574	0.329786	1.63679	0.421674	0.507351	0.305562	0.568927	0.851864	1.5192	0.795901
Glyma.08G041500	GmNAC056	4.13747	2.59393	4.03653	1.7344	0.660471	1.48332	5.08166	4.35282	4.12281	2.92006	2.39407	2.42396	7.08508	9.71931	7.85598
Glyma.08G075300	GmNAC057	1.30402	0.87388	1.38509	0.392787	1.03279	0.83089	9.49437	8.22964	8.33541	5.46204	4.93715	5.88678	4.16653	3.57015	2.75161
Glyma.08G156500	GmNAC058	8.75637	10.2296	9.61149	6.33635	5.61949	5.5542	2.60509	4.35543	1.45145	3.34322	3.60706	4.76398	7.5003	7.83054	7.25133
Glyma.08G161300	GmNAC059	4.99298	5.9292	3.24276	11.2584	6.85355	7.90201	7.21564	7.55914	5.32489	5.81913	3.73466	5.01292	4.42431	2.87444	3.68025
Glyma.08G173400	GmNAC061	66.3256	57.8197	64.1292	9.4706	8.28511	9.50264	28.3722	34.3401	47.743	51.5872	51.2044	45.865	45.3335	30.6838	32.4309
Glyma.08G181100	GmNAC062	1.333	3.22752	1.31143	1.85279	1.66934	1.86523	4.95062	8.04785	5.88261	8.04716	5.87307	10.0702	13.8122	25.6472	20.4122
Glyma.08G301100	GmNAC063	1.17509	1.27828	0.4587	1.99301	1.3161	1.12899	0.905227	1.83319	0.933004	0.390675	0.321367	0.60077	0.424884	0.240003	0.328978
Glyma.08G307100	GmNAC064	0.084068	0.045985	0	0	0.04705	0	0.053387	0	0	0	0.049339	0	0.337657	1.11002	1.13847
Glyma.08G360200	GmNAC065	140.992	119.946	129.136	35.4702	39.3661	43.2431	136.424	145.95	177.406	165.303	165.534	158.155	165.486	167.265	153.56
Glyma.09G167400	GmNAC066	1.44869	1.55111	1.65144	1.32113	1.28318	1.23426	1.01456	1.53937	0.868351	1.0028	1.21843	0.987307	0.910177	0.881192	0.615156
Glyma.09G184100	GmNAC067	7.26875	6.01018	7.00476	5.26566	6.26144	7.04722	23.1267	21.0819	26.5165	11.4291	12.9286	12.5336	16.8916	23.9993	14.2301
Glyma.09G231700	GmNAC068	0.245992	0.24504	0.094584	0.061992	0.149109	0.185358	0.116061	0.216001	0.093201	0.10605	0.158391	0.089744	0.189084	0.360732	0.101667
Glyma.09G233600	GmNAC069	0.770554	0.960803	0.301146	2.264	1.45528	1.65416	1.19541	1.13896	0.535847	0.400605	0.3163	0.403936	0.825042	0.461093	0.805464
Glyma.09G235700	GmNAC070	0.158052	0.238766	0.145375	0	0.037351	0.076754	0.170464	0.180093	0.077217	0.518756	0.509721	0.513207	0.267931	0.412018	0.906289
Glyma.10G037700	GmNAC071	1.4443	2.29139	1.75439	2.27302	1.62688	1.9203	1.45367	1.92774	0.964631	1.93912	2.04187	3.70796	3.55897	6.39165	4.20607
Glyma.10G197500	GmNAC072	8.70014	12.329	9.35105	9.46427	7.81727	7.68517	5.66245	7.97324	4.80594	8.25307	7.4525	8.15955	6.97406	7.65169	7.53335
Glyma.10G216400	GmNAC073	1.54632	1.45801	1.43967	7.65754	6.31644	7.69589	5.49599	8.20759	4.81884	1.31533	1.24528	1.43226	3.02953	2.04695	1.84119
Glyma.10G219600	GmNAC074	20.2213	19.6959	19.8247	52.2605	45.8393	46.2802	47.8038	57.164	37.7316	31.3581	25.9373	30.1421	26.0019	29.6347	23.2745
Glyma.11G030600	GmNAC075	0.167834	0.091002	0.063824	0.289227	0.371445	0.189455	0	0.268923	0.225872	0.032979	0.098767	0.164222	0	0.037016	0.103976
Glyma.11G075400	GmNAC076	1.63653	1.70456	1.83275	3.99338	2.97641	3.65829	4.19279	5.45635	2.6196	1.09647	0.704238	0.902907	0.870309	1.21804	1.03044
Glyma.11G096600	GmNAC077	2.82219	2.48286	2.69164	9.62041	8.22907	8.21487	0.976325	1.27383	0.760438	1.56638	2.41011	2.53495	10.136	7.69028	6.04017
Glyma.11G182000	GmNAC078	0.155455	0.085366	0.088092	4.62107	3.9437	2.46907	2.51772	2.44304	1.49003	1.36938	1.40561	1.62996	0.58001	0.874834	0.613441
Glyma.11G212400	GmNAC079	0.358523	0.481277	0.075398	0.542922	0.640807	0.677587	0.641158	1.84243	0.56782	0.522637	0.44268	0.381254	0.179917	0.059117	0.123808
Glyma.12G004900	GmNAC080	0.241478	0.175362	0.124443	0.091665	0.059054	0.155591	0	0.145931	0	0.188141	0.249778	0.100158	0.136937	0.105513	0.191611
Glyma.12G022700	GmNAC081	5.24352	7.51114	6.84356	21.451	17.65	17.8365	2.17137	4.75136	3.28346	6.32187	9.592	8.1091	26.6351	20.397	17.572
Glyma.12G091200	GmNAC082	0.62823	1.48375	0.867992	30.7607	35.3904	26.5292	11.1164	8.56453	10.1161	6.5678	6.28397	6.70071	3.33106	3.08284	1.59317
Glyma.12G118700	GmNAC083	1.87731	3.91043	1.35015	0.906799	0.841195	1.29264	1.61946	6.99198	1.76671	1.87654	1.19761	3.01423	1.45586	1.37794	2.05302
Glyma.12G148900	GmNAC084	0.117638	0	0	0.034716	0	0.03352	0	0.163128	0	0	0.070064	0.06355	0.090157	0.27613	0.05516
Glyma.12G149100	GmNAC085	2.5527	3.00616	1.98673	35.6227	40.0537	32.8082	64.7627	75.3794	52.7757	84.5023	79.2728	85.3734	29.0661	48.2898	40.7399
Glyma.12G161700	GmNAC086	0.72117	0.395536	0.80715	0.256242	0.345681	0.537247	0.59489	0.349216	0.472928	0.491026	0.413186	0.27846	0.19309	0.170445	0.268387
Glyma.12G171600	GmNAC087	0.032355	0	0	0	0	0	0	0	0	0	0	0	0	0	0
Glyma.12G186200	GmNAC088	0.172357	0	0	0.760049	0.583608	0.897144	0.758744	0.379039	0.466524	0.73097	0.930128	0.796934	0.484246	0.175167	0.368517
Glyma.12G206900	GmNAC090	1.55036	2.67523	1.03612	0.800837	0.919183	0.872107	1.01713	5.28166	0.808174	1.67147	0.823295	2.2531	1.19474	1.77202	2.20207
Glyma.12G221400	GmNAC091	0.105763	0.116168	0.176051	0.317835	0.213413	0.248095	0.199502	0.416805	0.230644	0.359254	0.352858	0.604659	0.549673	0.663613	0.538071
Glyma.12G221500	GmNAC092	14.3524	7.84838	13.3199	203.451	204.272	195.37	373.129	391.708	309.684	209.244	215.64	219.344	129.346	186.484	149.354
Glyma.12G226500	GmNAC093	0.497696	0.570417	0.620345	0.172396	0.065955	0.120538	0.037572	0.162464	0.158583	0.221663	0.211871	0.05834	0.135101	0.397424	0.277691
Glyma.13G063300	GmNAC094	0	0.054977	0.064031	0.058241	0	0.028867	0.031967	0	0	0	0	0	0.025301	0	0.047563
Glyma.13G062000	GmNAC095	0.167139	0.072078	0	0.038227	0.110922	0	0.208234	0.355621	0.153518	1.14654	1.0101	0.791752	0.198476	0.400779	0.219728
Glyma.13G174700	GmNAC097	0.84141	2.41557	0.839878	0.646074	0.441995	0.935262	0.798892	2.13512	0.642373	1.16857	1.31122	2.29389	0.427707	1.13257	1.22598
Glyma.13G234700	GmNAC098	0.280724	0.539693	0.174962	0.735497	0.884192	0.888676	1.12546	2.12831	1.12235	0.894084	0.995285	1.28804	0.946522	1.56394	1.04147
Glyma.13G243200	GmNAC099	0.188847	0.169852	0.072091	0.07194	0.069317	0.143393	0.358561	0.368964	0.360798	0.743054	0.626107	0.85556	0.219922	0.63034	0.029547
Glyma.13G274300	GmNAC100	0	0	0	0	0	0	0.030741	0	0	0	0.028171	0	0	0	0
Glyma.13G279900	GmNAC101	17.909	13.5649	19.1991	240.239	239.014	200.304	420.47	439.301	412.525	216.224	228.076	236.349	142.626	223.125	185.387
Glyma.13G280000	GmNAC102	0.082283	0.151099	0.121613	0.09903	0.063279	0.064175	0.069034	0.216543	0.136669	0	0.09998	0.089364	0.210545	0.419544	0.185541
Glyma.13G314600	GmNAC103	0.496925	0.996946	0.43834	1.28946	0.67709	1.02751	1.74553	2.14933	2.167	1.76777	2.43467	1.94491	0.772953	1.89553	1.70067
Glyma.13G315300	GmNAC104	0.02965	0	0	0.944429	0.536407	1.09434	0.150204	0.590223	0.18059	0.181058	0.07083	0.065019	0.152117	0.161951	0.05666
Glyma.13G327600	GmNAC105	0	0.036812	0	0.038079	0.073702	0.037065	0	0	0	0.03861	0.038971	0	0	0	0
Glyma.14G030700	GmNAC106	0.796501	0.455575	0.517993	0.671433	1.25297	2.34147	3.50334	2.58442	3.90413	3.05868	1.93695	2.83786	2.16595	5.06976	4.52848
Glyma.14G084300	GmNAC107	0.675164	0.966145	0.783323	1.83168	1.89633	1.60347	1.54189	2.63558	1.01593	0.766557	0.834335	0.987945	0.638669	0.364962	0.424582
Glyma.14G152700	GmNAC109	14.6222	13.8965	18.6082	144.963	154.827	114.937	217.807	164.996	187.205	86.7241	85.1351	86.1335	39.3241	35.2035	39.3633
Glyma.14G189300	GmNAC110	7.66507	8.03268	6.16265	14.4222	11.6069	12.3813	10.4553	19.2635	11.019	13.726	12.457	12.9301	8.09681	11.3228	8.97059
Glyma.14G210000	GmNAC111	0.707382	0.718386	0.735868	1.25571	1.44386	1.37239	1.0742	2.55043	0.75565	0.660735	0.786086	0.942259	0.472688	0.534441	0.873952
Glyma.15G051200	GmNAC112	7.97367	7.17661	9.21158	3.68626	4.77026	3.84229	15.1529	14.5494	24.9005	72.4049	63.0879	48.2743	14.386	15.1245	21.254
Glyma.15G070300	GmNAC113	0.55965	0.491104	1.19104	0.161087	0.232722	0.441372	0.043798	0.187434	0.081135	0.335018	0.082199	0.075696	0.350947	0.283089	0.099228
Glyma.15G078300	GmNAC114	4.95327	3.72809	5.13697	41.6837	40.4103	33.987	64.9289	59.0812	33.9475	23.6069	23.621	28.0129	6.74393	10.882	7.74202
Glyma.15G254000	GmNAC115	20.405	17.7769	21.3602	12.4955	11.5393	16.492	27.9477	32.9437	44.7271	50.6205	44.3674	43.4883	18.3723	14.4067	15.6958
Glyma.15G257700	GmNAC116	0.43972	0.479491	0.288754	0.551624	0.48994	0.578176	0.185705	0.197597	0.340855	0.386902	0.471924	0.435461	0.732522	1.39641	1.22073
Glyma.15G264100	GmNAC117	0.623934	0.595435	0.451479	0.633044	0.571684	0.290537	0.49735	0.666548	0.378708	0.389519	0.213357	0.15525	0.221345	0.292803	0.273913
Glyma.15G266500	GmNAC118	9.56125	11.1429	6.95413	9.05961	6.77989	7.0291	4.7396	7.28506	5.89554	6.90558	6.45104	8.00239	6.39998	4.89224	5.52626
Glyma.16G016600	GmNAC120	1.78033	1.56072	1.64342	1.43552	1.37816	0.755881	0.651035	1.23804	0.569009	1.03282	1.45554	1.41027	3.0572	2.83443	1.70897
Glyma.16G016700	GmNAC121	9.78601	13.4134	11.1892	15.1002	18.2501	17.733	26.2356	23.7537	19.2062	16.5021	22.1663	21.4184	15.7032	14.1967	11.4369
Glyma.16G019400	GmNAC122	2.25377	5.37123	2.58704	1.56467	0.821898	1.88483	0.862276	5.13491	1.28341	4.91793	2.99576	4.61423	1.2313	2.07375	2.56783
Glyma.16G042900	GmNAC123	33.508	22.9603	27.7949	55.5409	58.7709	55.5893	95.5604	124.758	97.5135	86.456	79.3263	82.0163	37.2715	48.9183	36.1721
Glyma.16G043200	GmNAC124	14.5396	8.61822	13.2351	18.5769	14.3358	21.3316	18.6639	44.6441	43.5205	33.6798	39.9889	41.6426	25.9586	57.1598	48.4566
Glyma.16G051800	GmNAC125	28.0191	32.5058	18.2099	20.5237	27.8957	31.6732	24.5997	30.4409	19.8739	11.7301	9.99236	11.7761	14.0184	12.199	11.0337
Glyma.16G130200	GmNAC126	0.60499	0.864365	1.04429	1.645	1.53477	1.34165	1.46331	1.77897	1.25235	1.03153	0.885551	1.03282	0.55041	0.994203	1.04101
Glyma.16G151500	GmNAC127	0.685388	0.264031	0.739519	0.751814	0.572552	0.699599	0.563071	1.49115	1.03144	0.654987	1.45485	0.886503	2.42813	2.16556	2.18342
Glyma.16G152100	GmNAC128	19.5189	16.9603	16.0884	17.7728	16.2786	19.5599	19.5592	22.1717	26.2232	32.7218	35.3175	29.3608	35.2023	46.3509	43.1783
Glyma.16G217400	GmNAC129	1.25466	1.73577	1.50002	1.68453	1.35961	1.99103	1.23484	1.71229	1.3235	1.28443	1.05046	1.0179	0.518641	1.19677	0.796529
Glyma.17G002800	GmNAC130	0.467415	0.301514	0.371426	0.201977	0.064237	0.195445	0.141786	0.250958	0.03503	0.102926	0.220457	0.169163	0.147431	0.195182	0.324733
Glyma.17G101500	GmNAC131	9.67146	8.34877	8.97422	6.72433	5.09046	7.08006	9.9806	13.7062	15.1006	24.8889	24.0273	20.9938	19.0141	22.7603	19.4278
Glyma.17G138100	GmNAC132	0.533651	0.709072	0.667846	0.508626	0.453295	0.52296	0.665764	0.907534	0.284453	0.631067	0.557138	0.578119	0.406573	0.4141	0.242664
Glyma.17G154100	GmNAC133	0.509895	0.621526	0.685792	1.08315	0.838971	0.703008	0.722602	1.27723	0.597316	0.52765	0.480644	0.451677	0.3349	0.560393	0.607378
Glyma.17G185000	GmNAC134	46.1035	39.5342	47.1642	467.676	449.837	588.488	163.502	117.485	144.93	29.3896	29.6284	34.5764	27.9341	23.6922	28.5778
Glyma.17G240700	GmNAC135	2.66277	2.85611	2.87693	9.064	8.61472	8.3462	7.07608	6.83682	4.7874	3.60814	3.14701	3.39295	1.80862	1.43178	1.56042
Glyma.18G043900	GmNAC136	0.096693	0.210225	0.152685	0.067158	0.216496	0.306536	0.242141	0.54009	0.044649	0.159958	0.067713	0.082807	0.077871	0.051243	0.089762
Glyma.18G110700	GmNAC137	1.05262	0.971584	1.0639	0.941192	0.3634	0.874402	0.465155	0.922367	1.14366	1.10957	0.962158	1.36818	5.05649	5.934	6.59914
Glyma.18G119300	GmNAC138	0.12728	0.301382	0.029157	0.114303	0.055636	0	0	0.026982	0	0	0	0	0.149504	0.09938	0.04669
Glyma.18G261300	GmNAC139	0.135716	0.073286	0.145668	0.116007	0.149731	0.342548	1.14804	1.2729	2.20387	1.44138	1.22271	1.9313	1.42681	2.76605	2.02617
Glyma.19G021900	GmNAC140	0.033268	0	0.220098	0.07736	0	0.076326	0.293454	0.359024	0.154462	0.199555	0.235157	0.071642	0.168803	0.089944	0.22062
Glyma.19G024500	GmNAC141	0.178571	0.193868	0.3062	0.168108	0.097714	0.16582	2.3767	2.19935	0.935324	0.790668	0.79229	1.34888	0.176138	0.461805	0.409957
Glyma.19G056400	GmNAC142	1.8866	2.07239	1.42206	1.87814	1.53404	0.884937	1.04869	1.52142	0.629599	1.13806	1.20557	1.28624	1.06408	0.929161	1.06217
Glyma.19G097700	GmNAC143	8.42559	10.9101	10.4602	11.792	10.494	10.089	11.0368	9.35804	8.49152	6.41684	5.0071	5.85556	7.07891	4.95997	5.8204
Glyma.19G109100	GmNAC144	10.4658	8.8827	9.43176	10.1908	11.1033	11.6089	19.1563	26.5017	17.7712	14.542	14.5737	17.6552	10.1022	12.8555	9.04034
Glyma.19G180300	GmNAC145	0.814282	1.20529	1.00651	0.841574	0.769371	0.910292	2.5028	1.8761	1.07221	0.33073	0.234604	0.216381	0.040198	0	0.037252
Glyma.19G259500	GmNAC146	0.071833	0.078687	0.080833	0.043363	0.041487	0.038985	0	0.058275	0.090753	0	0	0.099588	0.037785	0.102823	0.035397
Glyma.19G259700	GmNAC147	0	0.045152	0	0.098977	0.04735	0.048739	0.105339	0.16568	0	0.153935	0.202065	0.0604	0.043115	0.271052	0
Glyma.20G033300	GmNAC148	10.0788	6.7464	9.79991	34.3398	32.253	33.7071	28.399	25.406	28.1721	21.288	27.1422	29.5404	20.5868	21.7592	26.1798
Glyma.20G172100	GmNAC149	23.1745	23.231	22.3872	59.5542	57.6735	52.0392	43.8043	49.8149	34.2727	27.0165	26.6959	27.8294	30.4312	29.1206	24.1941
Glyma.20G185800	GmNAC150	1.97612	1.71723	1.1599	1.51319	2.15541	1.79371	1.28602	2.55785	1.14308	1.2515	1.05303	1.24498	0.747856	0.862299	1.24991
Glyma.20G192300	GmNAC151	16.2842	17.0745	15.2167	15.8064	14.5421	13.6642	13.0906	22.6139	14.0977	18.5193	18.7097	18.0922	22.6688	28.1189	21.0874
Glyma.20G192500	GmNAC152	6.18579	6.13861	5.56761	5.56122	4.77194	4.60528	3.5708	5.317	3.21872	5.98864	6.08239	6.02266	6.103	6.10443	5.81589
Glyma.02G050100	GmNAC153	0.61493	0.926218	0.620072	2.12601	1.66673	1.43981	1.1818	1.74653	1.47684	1.17277	0.708566	0.729434	0.868777	1.12885	0.896146
Glyma.02G284300	GmNAC154	5.71611	3.48104	4.94973	4.57388	4.23632	6.96757	5.67882	4.17667	7.23035	3.27989	2.76075	3.67511	8.88603	8.10599	7.84263
Glyma.03G164200	GmNAC155	4.77484	3.72148	5.70575	1.70667	3.44973	2.5736	1.87923	3.38248	1.50585	2.16286	2.68009	3.02557	3.98939	4.41567	3.02203
Glyma.03G179600	GmNAC156	0.130248	0.355512	0.217249	0.373658	0.144512	0	0.159929	0.069574	0.074838	0.07649	0	0	0	0	0
Glyma.04G014900	GmNAC157	0	0	0	0	0	0	0	0	0	0	0.035924	0	0	0	0
Glyma.06G014900	GmNAC162	0	0	0	0	0	0	0	0.036943	0	0	0	0	0	0	0.032044
Glyma.06G288500	GmNAC163	1.08503	1.90303	1.33472	0.800535	0.633294	0.68846	0.891624	4.01701	0.878064	1.19243	0.605447	1.50455	0.790241	1.40389	0.797729
Glyma.07G047900	GmNAC164	0.13564	0.445742	0.183637	0.434247	0.478479	0.242136	0.242847	0.348369	0.250682	0.473994	0.731012	0.619198	0.485296	0.31572	0.223757
Glyma.07G192900	GmNAC165	0.062352	0.033976	0	0.073223	0.316227	0.215081	0.119313	0.102633	0.188926	0.11354	0.18603	0.240739	0.031941	0.042357	0.029661
Glyma.08G163100	GmNAC166	0.235298	0.214074	0.263292	0.628797	0.915719	0.922944	0.483053	1.08878	0.400583	0.229282	0.181625	0.082244	0.196721	0.155569	0.217464
Glyma.10G204700	GmNAC170	1.32379	1.75896	1.107	1.25244	1.0572	1.94592	1.56128	3.05932	1.63366	1.35191	1.65435	1.57503	1.35169	0.757697	1.06776
Glyma.12G003200	GmNAC171	2.47714	2.74081	1.6481	5.44808	3.02769	4.28695	2.23781	3.16772	1.56248	1.28468	1.48026	2.20175	2.55427	1.0531	1.70335
Glyma.13G294000	GmNAC175	2.03954	2.53868	1.8096	1.19224	1.61027	1.04602	1.10629	4.2905	1.27256	1.67221	1.49339	2.32348	1.19646	0.984319	1.32813
Glyma.14G140100	GmNAC176	0.237839	0.813796	0.199935	0.285523	0.302902	0.244751	0.914089	1.1665	0.804517	0.868594	0.755806	0.571355	0.647842	2.85842	2.62976
Glyma.16G016400	GmNAC177	0.760486	1.64731	0.957107	5.60691	3.9061	4.95315	1.68147	1.9666	0.684964	1.06588	0.970663	0.468543	1.55708	0.953673	0.898486
Glyma.16G069300	GmNAC178	0.439459	0.730685	0.443818	12.595	9.62244	7.61495	1.73327	2.03407	1.27007	0.550468	0.864193	0.806269	0.498532	0.413362	0.28388
Glyma.18G301500	GmNAC179	58.0826	46.827	50.6875	8.62958	7.36179	11.3897	46.5134	60.9977	78.1552	105.366	99.702	84.7989	78.5454	95.3377	88.0289
Glyma.19G002900	GmNAC180	0.193231	0.184028	0	0.222356	0.257577	0.259682	0.28707	0.39971	0.195424	0.098306	0.118143	0.143588	0.136039	0.271287	0.081063
Glyma.19G108800	GmNAC181	8.43767	4.91447	6.46538	3.11543	2.46721	2.7599	9.08285	16.1688	21.5547	14.1882	19.1431	16.0821	9.54446	23.5135	17.1652
Glyma.19G165600	GmNAC182	3.96418	2.60315	2.84286	1.22004	1.65069	1.03199	0.961735	1.53079	1.77903	2.84287	1.65595	2.56886	4.58154	5.92684	6.17766
Glyma.19G195800	GmNAC183	0.177922	0.048201	0.09974	1.24717	1.7448	1.84934	1.38185	1.40248	0.583296	2.45843	3.05179	3.82841	0.670463	0.658456	0.421685
Glyma.20G175500	GmNAC184	0.515363	0.447368	0.662859	4.48598	3.87675	4.11487	3.53374	6.92555	3.38896	0.442142	0.637573	0.564164	1.06884	1.41174	1.1362
Glyma.05G191267	GmNAC185	4.49038	5.16435	3.57143	2.06642	2.20703	1.82736	1.07794	2.52042	1.37768	1.67439	1.75023	1.60944	3.20869	3.86187	2.01443
Glyma.07G202700	GmNAC186	11.4809	10.9748	9.74672	10.8823	10.324	8.95109	9.70248	14.0732	9.25953	13.2176	12.0119	11.2178	12.5571	11.8768	12.0904
Glyma.08G169451	GmNAC187	3.00681	2.4276	1.63068	12.2594	8.41452	14.0672	2.37764	2.45304	4.07505	2.98968	2.99996	4.20667	7.58435	4.85196	5.72833
Glyma.12G186851	GmNAC188	0	0.129104	0.044144	0.094698	0.090549	0.139587	0.400647	0.52956	0.297413	0.097987	0.095741	0.217381	0	0	0
Glyma.13G172900	GmNAC189	8.19744	9.80856	7.44722	10.9484	10.1822	9.87664	8.12877	12.7292	6.90504	9.35284	9.22295	8.78131	8.20707	8.93594	7.31386
