# Supplementary material for: NAC Transcription Factor GmNAC035 Exerts a Positive Regulatory Role in Enhancing Salt Stress Tolerance in Plants
Source: Plants (Basel). 2025 May 5;14(9):1391. doi: 10.3390/plants14091391 (PMC12073727; doi:10.3390/plants14091391)
Supplement: Supplementary file 1 [file plants-14-01391-s001.zip › Table S4.xlsx]

## Sheet: Sheet1
Table S4 The expression of GmNAC genes in various organizations
Gene ID	Gene Name	flower	leaf	root	shoot_tip	stem	seed.seed_s1	seed.seed_s2	seed.seed_s3	seed.seed_s4	seed.seed_s5	seed.seed_s6	seed.seed_s7	seed.seed_s8	seed.seed_s9
Glyma.01G167900	GmNAC005	0.305	1.217	1.378	0.925	1.7	0.091	0.151	0.15	0.18	0.296	0.25	0.072	0.016	0.02
Glyma.02G050100	GmNAC153	0.109	0.521	0.231	0.18	0.067	0.077	0.216	0.075	0.097	0.058	0.153	0.039	0.11	0.048
Glyma.02G240500	GmNAC013	0.731	0.647	1.364	0.595	1.753	0.302	0.272	0.136	0.606	0.789	1.466	2.187	1.108	1.039
Glyma.03G197900	GmNAC014	0.624	0.708	2.828	0.251	5.159	0.048	0.016	0	0.034	0.034	0	0.173	0	0
Glyma.04G208300	GmNAC018	48.696	20.157	189.94	6.002	31.34	5.621	3.658	1.255	0.682	0.699	0.499	13.107	18.631	25.892
Glyma.04G226700	GmNAC021	42.335	19.044	88.328	8.032	64.454	39.069	12.66	10.687	8.52	8.382	8.191	7.505	5.512	3.054
Glyma.04G249000	GmNAC022	19.834	17.161	171.105	10.526	13.208	6.144	10.89	11.57	13.598	20.355	28.718	50.798	64.069	123.129
Glyma.05G002700	GmNAC025	0.139	0.198	0.402	0.18	0.224	0.428	0.569	0.102	0.147	0.073	0.101	0.044	0.04	0
Glyma.05G195000	GmNAC030	6.212	5.94	367.433	2.176	7.972	3.103	0.696	0.495	0.236	0.457	0.313	2.71	4.029	4.666
Glyma.06G114000	GmNAC035	42.839	46.351	294.074	13.784	36.777	35.079	11.138	12.147	14.214	21.965	56.162	142.58	177.674	277.69
Glyma.06G138100	GmNAC036	56.748	28.312	168.069	12.001	115.424	40.238	8.562	6.913	5.112	5.359	4.317	4.835	5.117	3.111
Glyma.06G157400	GmNAC039	49.552	26.022	294.857	9.015	45.69	3.522	1.597	1.346	0.537	0.561	0.271	6.434	7.961	11.339
Glyma.06G248900	GmNAC043	190.548	8.09	119.867	7.893	4.187	0.587	6.467	0.164	0.191	0.278	0.485	8.795	7.016	10.136
Glyma.07G192900	GmNAC165	6.775	0.198	0	0.127	0.027	0.425	1.561	0.484	0.21	0.065	0.045	0.026	0	0
Glyma.08G163100	GmNAC166	0.219	1.02	0.121	0.209	0.062	0.138	0.236	0.06	0.395	0.737	0.826	1.817	2.135	3.04
Glyma.08G169451	GmNAC187	0.072	0	2.317	0.011	0.012	0	0	0	0	0	0	0	0	0
Glyma.09G233600	GmNAC069	0	0.012	0.323	0	0	0	0	0	0.008	0	0	0	0	0
Glyma.10G216400	GmNAC073	0.684	1.55	1.276	1.083	1.578	0.292	0.07	0.177	0.129	0.068	0.108	0.059	0.071	0
Glyma.10G219600	GmNAC074	21.467	14.234	35.46	11.021	24.89	11.261	11.314	5.968	5.082	4.362	3.9	21.332	23.421	16.153
Glyma.11G030600	GmNAC075	0.081	0.203	0.055	0.081	0.113	0.152	0.055	0.017	0.019	0.046	0.022	0.033	0	0.036
Glyma.11G075400	GmNAC076	0.577	1.771	1.736	0.887	2.229	0.137	0.194	0.22	0.28	0.346	0.263	0.323	0.399	0.233
Glyma.11G096600	GmNAC077	10.661	16.621	10.706	4.278	32.497	2.053	5.844	3.488	1.544	0.279	0.034	0.426	0.069	0.056
Glyma.11G182000	GmNAC078	1.087	0.423	6.951	0.134	0.25	0.024	0	0.037	0.099	0.081	0.127	0.108	0.019	0.019
Glyma.11G212400	GmNAC079	0.633	0.683	0.974	0.533	1.475	0.384	0.161	0.072	0.079	0.089	0.074	0.534	0.352	0.249
Glyma.12G022700	GmNAC081	18.362	38.787	14.357	14.623	69.735	4.904	13.534	6.665	3.518	0.92	0.358	0.89	0	0.062
Glyma.12G091200	GmNAC082	9.577	0.196	13.873	0.252	0.176	0.074	0.049	0.03	0.01	0.087	0.027	0.136	0	0.017
Glyma.12G149100	GmNAC085	161.588	9.747	3.156	7.183	2.431	0.829	5.004	0.172	0.206	0.27	0.335	8.48	2.107	2.694
Glyma.12G186200	GmNAC088	2.93	3.901	118.114	0.374	34.992	1.488	0.021	0.109	0.071	0.09	0.033	0.018	0	0.018
Glyma.12G221500	GmNAC092	147.414	5.696	201.698	1.557	2.65	1.438	1.746	1.085	0.781	1.912	1.338	19.913	10.709	10.284
Glyma.13G030900	GmNAC011	14.26	9.847	48.054	7.313	7.3	6.084	16.07	7.113	8.74	11.145	20.864	101.983	213.07	302.271
Glyma.13G234700	GmNAC098	2.197	1.054	1.262	0.52	1.234	0.293	0.388	0.158	0.19	0.172	0.357	0.479	0.244	0.357
Glyma.13G279900	GmNAC101	106.564	5.554	311.107	3.073	11.606	1.349	13.456	1.913	1.925	4.344	3.443	85.667	115.112	117.646
Glyma.13G315300	GmNAC104	0.936	0.473	15.128	0.143	3.573	0.088	0	0.01	0.079	0.012	0	0	0.053	0
Glyma.13G327600	GmNAC105	0	0	0	0	0.022	7.049	1.28	2.109	1.003	0.626	1.775	0	0	0
Glyma.14G030700	GmNAC106	0.602	0.166	2.589	0.037	0.031	0	0.049	0	0	0.011	0	0.106	0	0
Glyma.14G084300	GmNAC107	1.031	0.355	1.513	0.607	1.178	1.669	1.249	0.616	0.58	0.493	0.353	0.739	0.446	0.248
Glyma.14G152700	GmNAC109	35.973	7.829	70.38	5.568	5.574	18.175	11.385	7.258	4.899	6.767	8.028	53.068	118.177	164.758
Glyma.15G078300	GmNAC114	22.22	2.176	96.409	1.082	4.027	0.283	1.211	0.577	1.018	1.028	2.68	2.599	1.082	1.387
Glyma.16G016400	GmNAC177	5.344	4.324	7.767	2.398	2.373	1.867	1.157	0.832	0.754	0.622	0.528	0.463	0.19	0.085
Glyma.16G042900	GmNAC123	2.677	3.108	94.549	7.191	2.386	0.653	0.568	0.4	0.311	0.457	0.31	1.414	0.258	0.196
Glyma.16G069300	GmNAC178	0.68	0.719	0.896	2.724	1.956	1.733	0.628	0.266	0.179	0.106	0.047	0.368	0.102	0.112
Glyma.17G185000	GmNAC134	16.173	69.762	351.159	9.5	85.332	0.988	0.336	0.208	0.08	0.159	0.208	0.276	0	0.025
Glyma.17G240700	GmNAC135	2.801	1.407	5.469	1.594	5.349	4.032	1.851	1.172	1.151	0.856	0.649	1.64	1.1	0.697
Glyma.19G195800	GmNAC183	2.298	1.944	5.082	0.507	13.994	0.067	0.055	0	0	0	0.018	0.288	0.071	0
Glyma.19G259700	GmNAC147	0.012	0	0	0	0.011	0	0	0	0	0	0	0	0	0
Glyma.20G033300	GmNAC148	6.255	0	2.319	0.437	0	0	0.981	0	0	0	0	4.193	4.882	8.788
Glyma.20G172100	GmNAC149	32.624	21.776	54.189	18.27	34.817	23.026	20.318	10.38	9.752	7.848	6.642	51.939	56.697	49.573
Glyma.20G175500	GmNAC184	0.351	0.881	0.385	0.636	0.428	0.274	0.177	0.108	0.082	0.055	0.028	0.034	0.01	0
