# Supplementary material for: NAC Transcription Factor GmNAC035 Exerts a Positive Regulatory Role in Enhancing Salt Stress Tolerance in Plants
Source: Plants (Basel). 2025 May 5;14(9):1391. doi: 10.3390/plants14091391 (PMC12073727; doi:10.3390/plants14091391)
Supplement: Supplementary file 1 [file plants-14-01391-s001.zip › Table S5.xlsx]

## Sheet: Sheet1
Table S5 MDA content and determination of antioxidant enzyme activities
SOD activity (U/g)
	WT			OE-1			OE-6			OE-7
0 mM	20.8485	21.3697	21.5	37.3486	37.1029	34.8914	40.7604	35.2361	31.3542	35.3312	36.2898	38.8917
75 mM	35.0994	37.1717	36.9126	36.903	37.8657	37.8657	39.7153	34.3403	34.9375	37.7703	38.9324	35.5912
100 mM	60.6145	59.3193	62.6868	27.0484	21.9624	27.0484	30.9439	29.9393	30.3411	24.9809	27.4381	24.9809
POD activity (U/g)
	WT				OE-1				OE-6				OE-7
0 mM	50.5909	50.5909	47.7273	35.3182	65.7	63.9	63	60.3	95.1562	95.1562	94.0625	95.1562	87.2771	87.2771	90.2866	93.2962
75 mM	110.06	107.214	104.367	110.06	226.847	228.022	223.321	218.619	270.304	262.855	273.497	259.662	262.108	258.582	255.056	239.776
100 mM	235.301	254.277	235.301	246.687	465.726	470.806	418.306		411	396	417	417	306.409	315	349.364	333.614
MDA content (nmol/g)
	WT			OE-1			OE-6			OE-7
0 mM	11.8846	11.4601	11.4601	12.7532	13.2533	13.2533	12.9503	12.0085	12.0085	11.3715	11.1395	12.0678
75mM	12.3457	12.5448	10.3544	10.3919	10.6084	9.74237	13.0216	12.7257	12.7257	12.2634	11.9968	12.53
100 mM	17.2043	16.8971	17.8187	14.3724	14.3724	15.0112	12.662	12.662	12.9635	13.3641	13.3641	12.9032
