# Supplementary material for: NAC Transcription Factor GmNAC035 Exerts a Positive Regulatory Role in Enhancing Salt Stress Tolerance in Plants
Source: Plants (Basel). 2025 May 5;14(9):1391. doi: 10.3390/plants14091391 (PMC12073727; doi:10.3390/plants14091391)
Supplement: Supplementary file 1 [file plants-14-01391-s001.zip › Table S6.xlsx]

## Sheet: Sheet1
Table S6 The expression of salt tolerance-related genes
	WT			OE-1			OE-6			OE-7
AtSOS1	0.0556	0.0661	0.0421	0.0461	0.0957	0.0539	0.0589	0.07	0.0602	0.0587	0.0729	0.0867
	WT			OE-1			OE-6			OE-7
AtSOS2	0.0161	0.0123	0.0132	0.0114	0.0185	0.0142	0.0193	0.0168	0.0206	0.01965	0.016262	0.020413
	WT			OE-1			OE-6			OE-7
AtSOS3	0.0256	0.0204	0.0215	0.0387	0.0418	0.0432	0.0363	0.0387	0.0456	0.02735	0.036238	0.035468
	WT			OE-1			OE-6			OE-7
AtNHX1	0.101	0.0989	0.1055	0.2296	0.2106	0.2163	0.1854	0.2098	0.1843	0.2053	0.2275	0.2086
	WT			OE-1			OE-6			OE-7
AtCDPK6	0.5938	0.4457	0.4806	1.0128	0.8847	0.8847	0.8909	0.9153	0.844	1.04754	0.857376	0.950659
	WT			OE-1			OE-6			OE-7
AtCBL1	0.0022	0.0021	0.002	0.0036	0.0051	0.0041	0.0048	0.0064	0.0051	0.00575886	0.00522266	0.00355484
	WT			OE-1			OE-6			OE-7
AtPPRT3	0.1262	0.1289	0.1347	0.2926	0.3899	0.3331	0.2196	0.3021	0.2447	0.2569	0.254	0.2114
	WT			OE-1			OE-6			OE-7
AtRD22	1.9507	1.4399	1.9507	3.6083	3.3807	3.0029	2.4346	2.6129	2.8653	2.4978	2.8435	3.1529
	WT			OE-1			OE-6			OE-7
AtABA3	0.003726	0.00305	0.00247	0.007389	0.008547	0.00755	0.00577	0.007602	0.006971	0.008689	0.009026	0.012287
