# Supplementary material for: NAC Transcription Factor GmNAC035 Exerts a Positive Regulatory Role in Enhancing Salt Stress Tolerance in Plants
Source: Plants (Basel). 2025 May 5;14(9):1391. doi: 10.3390/plants14091391 (PMC12073727; doi:10.3390/plants14091391)
Supplement: Supplementary file 1 [file plants-14-01391-s001.zip › Table S7.xlsx]

## Sheet: Sheet1
Table S7 Primers used for vector construction and RT-qPCR
Prime name	Sequence
NAC035-F	GTGTAGTGTAGCTAGGGAGGG
NAC035-R	ATCAATAATCGTATGTGTGTGG
1305-NAC035-F	GACAGCCCAGATCAACTAGTATGGCATCAGAGCTTGAAT
1305-NAC035-R	GCTCCGGACTTAAGACTAGTAAAGGACTTGTTGGGC
BD-GmNAC035-F	CATGGAGGCCGAATTCATGGCATCAGAGCTTG
BD-GmNAC035-R	GCAGGTCGACGGATCCTCAAAAGGACTTGTTG
qRT-GmCONS4-F	CGGTGGTTCTATCTTGGCATC
qRT-GmCONS4-R	GTCTTTCGCTTCAATAACCCTA
qRT-AtActin2-F	GTCGTACAACCGGTATTGTGCT
qRT-AtActin2-R	TGTCTCTTACAATTTCCCGCTCT
qRT-GmNAC035-F	ATTCAATCCCGAAGCTGCAC
qRT-GmNAC035-R	CCTGGAATTGGGCCATGAAG
qRT-GmNAC011-F	CTGGGTGCTGTGTCGAATTT
qRT-GmNAC011-R	CGGCTTCACGTCTTCCATTT
qRT-GmNAC018-F	ACGAGACGAAGCCAGAGATT
qRT-GmNAC018-R	GGTCCAGATCATCGTTCCAC
qRT-GmNAC021-F	TTGATCGCCGTACTGATGGA
qRT-GmNAC021-R	AGCTCGCTTCTTGGGTCATA
qRT-GmNAC022-F	ATTCAATCCCGAAGCTGCAC
qRT-GmNAC022-R	TCCCACTCCTTCCACTTTGG
qRT-GmNAC030-F	CACCAACAACTTGAGGCTTGA
qRT-GmNAC030-R	GTCTCGTGCTGGAACTGAAC
qRT-GmNAC036-F	CGTGCACCCAAAGGGAATAG
qRT-GmNAC036-R	GTGGAGTAAGCCACAGGAGT
qRT-GmNAC039-F	GCCACCAGGGTTCAGATTTC
qRT-GmNAC039-R	TTCTCGCCGTAGTAGCCAAT
qRT-GmNAC043-F	GAACAATGCACCAGCAGGAT
qRT-GmNAC043-R	ATGTAGTCCACATGGCCCAA
qRT-GmNAC074-F	ACAGTGGGCAGATGATGACA
qRT-GmNAC074-R	CAAGCAAAGGCTGCAGTACA
qRT-GmNAC088-F	CTCCAAAGTTGAGGCACGAA
qRT-GmNAC088-R	ATCACCACCAGAGTGGGAAG
qRT-GmNAC092-F	AACTACAACGCGTGCAATGA
qRT-GmNAC092-R	GTTCTGGACCCGTTGGTTTC
qRT-GmNAC101-F	TGTCCCTACGTTATGCCACT
qRT-GmNAC101-R	ATTATTCCCGACCCGTTGGT
qRT-GmNAC109-F	TGTTCCGAAATGGAGGACGA
qRT-GmNAC109-R	GAGTCGGAAGCCTCGAAGTA
qRT-GmNAC114-F	GGGTTACCAGCTGGAGTGAA
qRT-GmNAC114-R	TGCTAACACCTGGTAGCTTT
qRT-GmNAC123-F	ACACTCTCATCACAGCCCTT
qRT-GmNAC123-R	TGTTCTTGGCTGCAAATGCT
qRT-GmNAC134-F	TCCTACCCATGTCAGATGCC
qRT-GmNAC134-R	GGTGTGGGAGGCCCTATATC
qRT-GmNAC149-F	CTGCCAAATCCAGAGGATGC
qRT-GmNAC149-R	TGACTCAACAAAGGCCCAGA
qRT-AtSOS1-F	ATTTTGATGCAGTCAGTGGATG
qRT-AtSOS1-R	GCAAGCAGATTCTAGTCTTTCG
qRT-AtSOS2-F	GCGAACTCAATGGGTTTTAAGT
qRT-AtSOS2-R	CTTACGTCTACCATGAAAAGCG
qRT-AtSOS3-F	CCGGTCCATGAAAAAGTCAAAT
qRT-AtSOS3-R	CTCTTTCAATTCTTCTCGCTCG
qRT-AtNHX1-F	CTACCTATTACCGCACCAGAACG
qRT-AtNHX1-R	CTCAATGAACGAGTCTTGGTCC
qRT-AtCDPK6-F	AGCTGATATGGATGGAGATGG
qRT-AtCDPK6-R	ACGATCGGTGTCTACTTCAGC
qRT-AtCBL1-F	AACCAAAGAAAACTGAAAAATGCC
qRT-AtCBL1-R	TCTCATCGACCTCCGAATGG
qRT-AtABA3-F	TGCCAACATGTATGCATTGCTC
qRT-AtABA3-R	GGCATTGGTGAACCAACGATT
qRT-AtPPRT3-F	ACACCGTTACTTGTAGCATTTG
qRT-AtPPRT3-R	AAGCAATCTTCAAACTGACAGC
qRT-AtRD22-F	GACTTTCGATTTTACCGACGAG
qRT-AtRD22-R	CGCTACCGGTTTTACCTTTATG
